# Supplementary material for: Rational Design of an Epidermal Growth Factor Receptor Vaccine: Immunogenicity and Antitumor Research
Source: Biomolecules. 2024 Dec 18;14(12):1620. doi: 10.3390/biom14121620 (PMC11726940; doi:10.3390/biom14121620)
Supplement: Supplementary file 1 [file biomolecules-14-01620-s001.zip]

Archive with 1 entries (1 files):
- biomolecules-3310510-supplementary.pdf
